# Supplementary material for: Renal Denervation as a Complementary Treatment Option for Uncontrolled Arterial Hypertension: A Situation Assessment
Source: J Clin Med. 2023 Aug 29;12(17):5634. doi: 10.3390/jcm12175634 (PMC10488551; doi:10.3390/jcm12175634)
Supplement: Supplementary file 1 [file jcm-12-05634-s001.zip]

Archive with 1 entries (1 files):
- jcm-2547359-supplementary.pdf
